# Supplementary material for: Repair of mismatched templates during Rad51-dependent Break-Induced Replication
Source: PLoS Genet. 2022 Sep 2;18(9):e1010056. doi: 10.1371/journal.pgen.1010056 (PMC9477423; doi:10.1371/journal.pgen.1010056)
Supplement: S1 Data — (XLSX) [file pgen.1010056.s008.xlsx]

## Sheet: Figure 2
	Compiled % BIR for WT
		yRA253	yRA280	yRA321	A	B	C	D	E	F
		12.49	5.18	1.71	1.65	2.92	2.98	2.05	1.94	1.37
		6.58	2.68	0.71	2.82	3.53	3.02	3.59	2.05	1.02
		10.75	5.3	0.67	2.06	3.18	2.35	1.93	1.53	1.92
		8.86	2.72	0.56	2.35	2.81	4.78	2.6	1.29	1.63
		6.29	4.53	0.68	1.88	3.75	4.29	1.92	2.05	1.27
		9.58	3.71	0.76	3.27	4.41	3.72	2.49	1.5	2.51
		8.01	3.1	0.61		2.54	2.2	2.34	1.65	1.58
						2.54	3.26		1.09	0.51
						3.36	2.71		1.28	0.96
						2.21	2.15		1.62	0.91
	Mean	8.93714	3.88857	0.814286	2.33833	3.125	3.146	2.41714	1.6	1.368
	SD	2.22679	1.12185	0.400286	0.610161	0.66056	0.886644	0.58303	0.332833	0.574027

## Sheet: Figure S2
	Compiled % BIR for msh2Δ
		yRA253 msh2Δ	yRA280 msh2Δ	yRA321 msh2Δ	A msh2Δ	B msh2Δ	C msh2Δ	D msh2Δ	E msh2Δ	F msh2Δ
		4.31	1.2	1.16	2.12	5.16	2.9	1.8	2.06	2.49
		7.66	4.77	1.09	2.31	4.92	2.91	1.7	2.55	2.1
		6.89	4.64	2.2	2.24	3.23	1.47	1.56	1.2	1.75
			2.47			2.54	4.76	1.61	1.6	1.7
			3.35							1.41
										1.48
	Mean	6.28667	3.286	1.48333	2.22333	3.9625	3.01	1.6675	1.8525	1.82167
	SD	1.7546	1.50474	0.621638	0.0960902	1.27944	1.3486	0.105633	0.582831	0.407501

## Sheet: Figure 3
WT
	yRA253	normalized to mean		yRA280	normalized to mean		yRA321	normalized to mean
	12.49	1.39754		5.18	0.579613		1.71	0.191339
	6.58	0.736253		2.68	0.299877		0.71	0.079445
	10.75	1.20285		5.3	0.59304		0.67	0.0749692
	8.86	0.991368		2.72	0.304353		0.56	0.0626608
	6.29	0.703804		4.53	0.506882		0.68	0.0760882
	9.58	1.07193		3.71	0.415128		0.76	0.0850397
	8.01	0.89626		3.1	0.346873		0.61	0.0682556
mean	8.93714	1		3.88857	0.435109		0.814286	0.091114
sd	2.22679	0.249161		1.12185	0.125529		0.400286	0.0447897
	A	normalized to mean		B	normalized to mean		C	normalized to mean		D	normalized to mean		E	normalized to mean		F	normalized to mean
	1.65	0.184626		2.92	0.326732		2.98	0.333445		2.05	0.229383		1.94	0.217148		1.37	0.153347
	2.82	0.315542		3.53	0.394987		3.02	0.337921		3.59	0.401701		2.05	0.22946		1.02	0.114171
	2.06	0.230502		3.18	0.355824		2.35	0.262952		1.93	0.215956		1.53	0.171256		1.92	0.214909
	2.35	0.262952		2.81	0.314423		4.78	0.534855		2.6	0.290925		1.29	0.144392		1.63	0.182449
	1.88	0.210361		3.75	0.419604		4.29	0.480027		1.92	0.214837		2.05	0.22946		1.27	0.142154
	3.27	0.365895		4.41	0.493454		3.72	0.416247		2.49	0.278617		1.5	0.167898		2.51	0.280949
				2.54	0.284212		2.2	0.246168		2.34	0.261833		1.65	0.184688		1.58	0.176852
mean	2.33833	0.261646		2.54	0.284212		3.26	0.364776					1.09	0.122006		0.51	0.0570853
sd	0.610161	0.0682736		3.36	0.375965		2.71	0.303234					1.28	0.143273		0.96	0.107455
				2.21	0.247287		2.15	0.240573					1.62	0.18133		0.91	0.101858
				3.125	0.34967		3.146	0.35202		2.41714	0.270465		1.6	0.179091		1.368	0.153123
				0.66056	0.0739129		0.886644	0.0992105		0.58303	0.0652378		0.332833	0.0372546		0.574027	0.0642519
msh2Δ
	yRA253	normalized to mean		yRA280	normalized to mean		yRA321	normalized to mean
	4.31	0.685215		1.2	0.190779		1.16	0.18442
	7.66	1.21781		4.77	0.758347		1.09	0.173291
	6.89	1.09539		4.64	0.737679		2.2	0.349762
				2.47	0.392687
mean	6.28667	0.99947		3.35	0.532591
sd	1.7546	0.278951
				3.286	0.522417		1.48333	0.235824
				1.50474	0.239227		0.621638	0.0988295
	A	normalized to mean		B	normalized to mean		C	normalized to mean		D	normalized to mean		E	normalized to mean		F	normalized to mean
	2.12	0.337043		5.16	0.82035		2.9	0.461049		1.8	0.286169		2.06	0.327504		2.49	0.395866
	2.31	0.36725		4.92	0.782194		2.91	0.462639		1.7	0.27027		2.55	0.405405		2.1	0.333863
	2.24	0.356121		3.23	0.513514		1.47	0.233704		1.56	0.248013		1.2	0.190779		1.75	0.278219
				2.54	0.403816		4.76	0.756757		1.61	0.255962		1.6	0.254372		1.7	0.27027
	2.22333	0.353471														1.41	0.224165
	0.0960902	0.0152767		3.9625	0.629968		3.01	0.478537		1.6675	0.265103		1.8525	0.294515		1.48	0.235294
				1.27944	0.203408		1.3486	0.214404		0.105633	0.0167938		0.582831	0.0926599
																1.82167	0.289613
																0.407501	0.0647855

## Sheet: Figure 3C
Name	Tm (deg C)	Normalized D-loop
yRA253	89	1	1	1	1
yRA280	80.6	0.274898	0.326873	0.405335	0.369016
yRA321	71.8	0.00908749	0.0162013	0.00607598	0.0250323
A	83.5	0.868924	0.79648	0.848444	0.749596
B	82.8	0.497907	0.585822	0.667056	0.668305
C	83.6	0.30452	0.29443	0.353158	0.35216
D	83.4	0.64275	0.644486	0.744489	0.582736
E	82	0.134753	0.150042	0.186337	0.112326
F	80.4	0.283939	0.391951	0.515186	0.406669

## Sheet: Figure S3
	MM positions	yJC5	yJC6	yJC7	yJC8	yJC9	yJC10	yJC5 msh2Δ	yJC6 msh2Δ	yJC7 msh2Δ	yJC8 msh2Δ	yJC9 msh2Δ	yJC10 msh2Δ
	1	90.1			96.3			66.7			100
	5						96.7						93.8
	7	63			67.1			41.7			68.8
	11						83.3						56.3
	13	43.2			47.6			33.3			56.3
	17						60						40.6
	19	25.9			29.3			16.7			34.4
	23						36.7						34.4
	25	24.7			18.3			16.7			31.25
	27		13.4			15.6			22.2			15
	29						26.7						21.9
	31				6.1						3.13
	33		4.9			3.1			11.1			2.5
	37				6.1						3.13
	39		3.7			3.1			7.41			2.5
	43				2.4						0
	45		0			0			0			0
	49			0	3.7					0	0
	51		0			0			0			0
	55			0	2.4					0	0
	57		0				0		0				0
	61			0						0
	63		0				0		0				0
	67			0						0
	69		0				0		0				0
	73			0						0
	75		0				0		0				0
	79	0		0		0		0		0		0
	81		0				0		0				0
	85	0		0		0		0		0		0
	91	0		0		0		0		0		0
	97	0		0		0		0		0		0
	103	0		0		0		0		0		0

## Sheet: Figure 4A-C
Mismatch frequency	Normalized D-loop 90nt ssDNA				108bp donor, normalized, Ura+
No m/m	1	1	1	1	0.831681	0.913229	1.06482	0.954778	1.21193	1.02356
Every 54th					0.931284	0.769125	1.17357
Every 36th					0.590902	0.664585	0.54756
Every 30th	0.844801	0.90681	1.02859
Every 27th					0.432702	0.50205	0.497716	0.424756	0.486158	0.476767
Every 22nd					0.366244	0.379247	0.374912	0.500606	0.490492	0.284616
Every 15th	0.635937	0.610133	0.679397
Every12th	0.482624	0.40349	0.43622		0.307732	0.332292	0.350352	0.434869	0.330125
Every 11th					0.284616	0.303397	0.296174
Every 10th					0.221593	0.28915	0.254473
Every 9th	0.195813	0.225121	0.189117	0.161579	0.204205	0.131502	0.167097
Every 8th	0.149981	0.109399	0.119467		0.11506	0.148788	0.128679
Every 7th	0.0483692	0.0432419	0.075878		0.0751774	0.060513	0.0604497
Every 6th	0.0256957	0.0462507	0.0190928	0.0599802	0.0673312	0.0466213	0.0782075
Every 5th	0	0	0	0	0.00213556	0.00264548	0.00209676
Every 4th					0.00022155	0.00055226	9.622e-05	0.00011818	6.5158e-05
Every 3rd	0	0	0	0	0	0	0	0	0	0
Every 2nd					0	0	0	0	0	0
rad51D					0.00151287	0.00187427	0.00162859
Note: 108bp donor Ura+ data reproduced from Anand et al., Nature 544 377-380 (2017)

## Sheet: Figure 4D
Name	Normalized D-loop
yRA253	1	1	1	1
yRA280	0.274898	0.326873	0.405335	0.369016
yRA321	0.00908749	0.0162013	0.00607598	0.0250323
A	0.868924	0.79648	0.848444	0.749596
B	0.497907	0.585822	0.667056	0.668305
C	0.30452	0.29443	0.353158	0.35216
D	0.64275	0.644486	0.744489	0.582736
E	0.134753	0.150042	0.186337	0.112326
F	0.283939	0.391951	0.515186	0.406669
Note: This is the same data as plotted in 3C

## Sheet: Figure 4E
	x-axis		y-axis
Name	108 nt ssDNA normalized D-loop		108 bp donor Ura3+ in vivo
yRA253	1	0	1.39754	0.736253	1.20285	0.991368	0.703804	1.07193	0.89626
yRA280	0.34403	0.0561432	0.58	0.3	0.59	0.3	0.51	0.42	0.35
yRA321	0.0140993	0.00843486	0.19	0.08	0.07	0.06	0.08	0.09	0.07
A	0.815861	0.0536782	0.184623	0.315537	0.230499	0.262948	0.210358	0.365889
B	0.604773	0.0810245	0.326726	0.394981	0.355818	0.314418	0.419597	0.493446	0.284207	0.284207	0.375959	0.247283
C	0.326067	0.0309838	0.33344	0.337916	0.262948	0.534847	0.480019	0.41624	0.246164	0.36477	0.303229	0.240569
D	0.653615	0.0670407	0.22938	0.401694	0.215953	0.290921	0.214834	0.278613	0.261829
E	0.145865	0.0311113	0.217072	0.22938	0.171196	0.144341	0.22938	0.167839	0.184623	0.121963	0.143223	0.181266
F	0.399436	0.0945974	0.153293	0.11413	0.214834	0.182385	0.142104	0.28085	0.17679	0.0570652	0.107417	0.101822
Note: the x-axis (mean and standard deviation of normalied D-loops) are calculated from data in 4D

## Sheet: Figure 5
	MM positions	yJC5	yJC6	yJC7	yJC8	yJC9	yJC10
	1	90.1			96.3
	5						96.7
	7	63			67.1
	11						83.3
	13	43.2			47.6
	17						60
	19	25.9			29.3
	23						36.7
	25	24.7			18.3
	27		13.4			15.6
	29						26.7
	31				6.1
	33		4.9			3.1
	37				6.1
	39		3.7			3.1
	43				2.4
	45		0			0
	49			0	3.7
	51		0			0
	55			0	2.4
	57		0				0
	61			0
	63		0				0
	67			0
	69		0				0
	73			0
	75		0				0
	79	0		0		0
	81		0				0
	85	0		0		0
	91	0		0		0
	97	0		0		0
	103	0		0		0

## Sheet: Figure 6
	MM positions	yRA280 WT	yRA280 pol3-01		MM positions	A	A pol3-01		MM positions	B	B pol3-01		MM positions	D	D pol3-01		MM positions	E	E pol3-01
	10	71.4	6.3		1	90.1	91.2		1	96.3	94.5		1				1
	20	14.3	0		5				5				5				5
	30	14.3	0		7	63	17.6		7	67.1	7.3		7				7
	40	0	0		11				11				11				11
	50	0	0		13	43.2	8.8		13	47.6	5.5		13				13
	60	0	0		17				17				17				17
	70	0	0		19	25.9	5.9		19	29.3	3.7		19				19
	80	0	0		23				23				23				23
	90	0	0		25	24.7	2.9		25	18.3	2.8		25				25
	100	0	0		27				27				27				27	13.4	0
					29				29				29				29
					31				31	6.1	0.9		31				31
					33				33				33				33	4.9	0
					37				37	6.1	0		37				37
					39				39				39				39	3.7	0
					43				43	2.4	0		43				43
					45				45				45				45	0	0
					49				49	3.7	0		49	0	0		49
					51				51				51				51	0	0
					55				55	2.4	0		55	0	0		55
					57				57				57				57	0	0
					61				61				61	0	0		61
					63				63				63				63	0	0
					67				67				67	0	0		67
					69				69				69				69	0	0
					73				73				73	0	0		73
					75				75				75				75	0	0
					79	0	0.9		79				79	0	0		79
					81				81				81				81	0	0
					85	0	0		85				85	0	0		85
					91	0	0		91				91	0	0		91
					97	0	0		97				97	0	0		97
					103	0	0		103				103	0	0		103

[truncated: 5 more sheets: Figure S6, Figure 7, Figure S7, Figure 8, Figure 9]
